# Supplementary material for: Ganoapplanilactone C from Ganoderma applanatum Ameliorates Metabolic Dysfunction-Associated Steatotic Liver Disease via AMPK/mTOR-Mediated Lipid Regulation in Zebrafish
Source: Antioxidants (Basel). 2025 May 26;14(6):637. doi: 10.3390/antiox14060637 (PMC12189419; doi:10.3390/antiox14060637)
Supplement: Supplementary file 1 [file antioxidants-14-00637-s001.zip]

Archive with 3 entries (3 files):
- Drug-like prediction of GATC.csv
- supporting information.pdf
- table S1.xlsx
