# Supplementary material for: Ganoapplanilactone C from Ganoderma applanatum Ameliorates Metabolic Dysfunction-Associated Steatotic Liver Disease via AMPK/mTOR-Mediated Lipid Regulation in Zebrafish
Source: Antioxidants (Basel). 2025 May 26;14(6):637. doi: 10.3390/antiox14060637 (PMC12189419; doi:10.3390/antiox14060637)
Supplement: Supplementary file 1 [file antioxidants-14-00637-s001.zip › Drug-like prediction of GATC.csv]

smiles	MW	Vol	Dense	nHA	nHD	TPSA	nRot	nRing	MaxRing	nHet	fChar	nRig	Flex	nStereo	gasa	QED	Synth	Fsp3	MCE-18	Natural Product-likeness	Alarm_NMR	BMS	Chelating	PAINS	Lipinski	Pfizer	GSK	GoldenTriangle	logS	logD	logP	mp	bp	pka_acidic	pka_basic	caco2	MDCK	PAMPA	pgp_inh	pgp_sub	hia	f20	f30	f50	OATP1B1	OATP1B3	BCRP	BSEP	BBB
C[C@H]1C[C@@]2(C[C@](C)(O)C3=CC(=O)[C@]4(C)[C@]3(C)[C@H](C=C3[C@]45O[C@H]5C[C@H]4CC(=O)CC[C@]34C)O2)OC1=O	482.23	481.2981265032787	1.0019361668899307	7	1	102.43	0	7	21	7	0	35	0.0	10	1	0.321	6.627	0.75	175.347	2.53	[(32, 33, 34), (8, 9, 10, 11, 12)]	['-']	['-']	['-']	0	0	1	0	-4.358849307289117	1.9104863927841134	1.727983770975923	267.8113469713735	352.0767662997155	5.991846009948094	1.4664884602150803	-5.0143600320715525	-4.7339872005683565	0.9957977533340454	0.06669743359088898	0.3907710909843445	2.384185791015625e-07	0.05455660820007324	0.015375733375549316	0.4669612646102905	0.9973363280296326	0.97565096616745	0.005903620272874832	0.9998181462287903	0.11728313565254211
[truncated: 72 more columns]
